# Supplementary material for: Categorizing experience-based foraging plasticity in mites: age dependency, primacy effects and memory persistence
Source: R Soc Open Sci. 2018 Apr 18;5(4):172110. doi: 10.1098/rsos.172110 (PMC5936928; doi:10.1098/rsos.172110)
Supplement: Raw data of the experiments [file rsos172110supp1.xlsx]

## Sheet: Experiment 1
Replicate	Treatment	D1Prey	D28Prey	FOExperience	TSSMExperience	FirstPrey	AttackLatency	SecPrey	ThirdPrey	TSSM3	FO3	TSSMProp3	TSSM6	FO6	TotalPrey6	TSSMProp6	Ovip24	Ovip48	PredTotal3
1	B1	TSSM	TSSM	no	yes	TSSM	28	TSSM	TSSM	3	0	1	4	1	5	0.8	1	2	3
3	B1	TSSM	TSSM	no	yes	TSSM	8	TSSM	TSSM	3	0	1	6	3	9	0.666667	1	2	3
4	B1	TSSM	TSSM	no	yes	TSSM	14	FO	TSSM	2	1	0.666667	4	4	8	0.5	1	2	3
2	B1	TSSM	TSSM	no	yes	TSSM	24	TSSM	TSSM	3	0	1	5	1	6	0.833333	0	2	3
4	B1	TSSM	TSSM	no	yes	TSSM	7	TSSM	TSSM	3	0	1	4	3	7	0.571429	1	3	3
1	B1	TSSM	TSSM	no	yes	TSSM	19	TSSM	TSSM	3	0	1	5	1	6	0.833333	0	0	3
5	B1	TSSM	TSSM	no	yes	TSSM	3	TSSM	TSSM	3	0	1	6	1	7	0.857143	1	2	3
1	B1	TSSM	TSSM	no	yes	TSSM	3	TSSM	FO	2	1	0.666667	6	3	9	0.666667	0	3	3
1	B1	TSSM	TSSM	no	yes	TSSM	6	TSSM	TSSM	3	0	1	6	2	8	0.75	1	4	3
1	A1	TSSM	FO	yes	yes	TSSM	6	FO	FO	1	2	0.333333	2	3	5	0.4	1	2	3
3	A1	TSSM	FO	yes	yes	TSSM	20	TSSM	FO	2	1	0.666667	3	1	4	0.75	0	1	3
5	A1	TSSM	FO	yes	yes	TSSM	8	FO	TSSM	2	1	0.666667	2	1	3	0.666667	0	0	3
2	A1	TSSM	FO	yes	yes	TSSM	40	TSSM	FO	2	1	0.666667	5	1	6	0.833333	0	0	3
1	A1	TSSM	FO	yes	yes	TSSM	5	TSSM	TSSM	3	0	1	5	2	7	0.714286	1	4	3
5	A1	TSSM	FO	yes	yes	TSSM	5	TSSM	TSSM	3	0	1	4	1	5	0.8	0	1	3
1	B2	FO	TSSM	yes	yes	TSSM	13	TSSM	TSSM	3	0	1	3	3	6	0.5	1	1	3
1	B2	FO	TSSM	yes	yes	TSSM	6	TSSM	TSSM	3	0	1	5	4	9	0.555556	1	2	3
7	B2	FO	TSSM	yes	yes	TSSM	5	FO	FO	1	2	0.333333	3	2	5	0.6	0	1	3
1	B2	FO	TSSM	yes	yes	TSSM	3	TSSM	TSSM	3	0	1	4	3	7	0.571429	1	2	3
5	B2	FO	TSSM	yes	yes	TSSM	7	TSSM	FO	2	1	0.666667	4	4	8	0.5	1	1	3
2	B2	FO	TSSM	yes	yes	TSSM	15	TSSM	TSSM	3	0	1	6	1	7	0.857143	2	4	3
3	B2	FO	TSSM	yes	yes	TSSM	4	TSSM	TSSM	3	0	1	5	1	6	0.833333	2	4	3
4	B2	FO	TSSM	yes	yes	TSSM	5	TSSM	TSSM	3	0	1	6	4	10	0.6	2	3	3
2	A2	FO	FO	yes	no	TSSM	14	TSSM		2	0	1	2	0	2	1	0	0	2
4	A2	FO	FO	yes	no	TSSM	9	FO	TSSM	2	1	0.666667	3	2	5	0.6	0	3	3
13	A2	FO	FO	yes	no	TSSM	9	TSSM	FO	2	1	0.666667	6	1	7	0.857143	2	5	3
15	A2	FO	FO	yes	no	TSSM	10	TSSM	FO	2	1	0.666667	2	3	5	0.4	1	3	3
17	A2	FO	FO	yes	no	TSSM	9	FO	TSSM	2	1	0.666667	3	2	5	0.6	2	4	3
1	C1	TSSM+FO	TSSM	yes	yes	TSSM	3	TSSM	TSSM	3	0	1	5	0	5	1	1	1	3
2	C1	TSSM+FO	TSSM	yes	yes	TSSM	9	FO	TSSM	2	1	0.666667	3	2	5	0.6	0	0	3
7	C1	TSSM+FO	TSSM	yes	yes	TSSM	6	FO	TSSM	2	1	0.666667	5	3	8	0.625	0	2	3
1	C1	TSSM+FO	TSSM	yes	yes	TSSM	27	TSSM		2	0	1	2	0	2	1	0	0	2
3	C1	TSSM+FO	TSSM	yes	yes	TSSM	6	FO	FO	1	2	0.333333	1	5	6	0.166667	0	1	3
1	C1	TSSM+FO	TSSM	yes	yes	TSSM				1	0	1	1	0	1	1	0	0	1
2	C1	TSSM+FO	TSSM	yes	yes	TSSM	5	TSSM	TSSM	3	0	1	5	1	6	0.833333	1	2	3
51	C1	TSSM+FO	TSSM	yes	yes	TSSM	6	TSSM	TSSM	3	0	1	5	1	6	0.833333	0	2	3
2	C2	TSSM+FO	FO	yes	yes	TSSM	13	FO	TSSM	2	1	0.666667	2	2	4	0.5	0	1	3
3	C2	TSSM+FO	FO	yes	yes	TSSM	10	FO	TSSM	2	1	0.666667	5	3	8	0.625	1	1	3
7	C2	TSSM+FO	FO	yes	yes	TSSM	23	FO	FO	1	2	0.333333	1	5	6	0.166667	0	2	3
1	C2	TSSM+FO	FO	yes	yes	TSSM	26	TSSM	TSSM	3	0	1	4	1	5	0.8	0	0	3
3	C2	TSSM+FO	FO	yes	yes	TSSM	5	TSSM	FO	2	1	0.666667	2	3	5	0.4	1	2	3
7	C2	TSSM+FO	FO	yes	yes	TSSM	7	FO	FO	1	2	0.333333	1	4	5	0.2	2	4	3
11	C2	TSSM+FO	FO	yes	yes	TSSM	24	FO	TSSM	2	1	0.666667	3	1	4	0.75	1	4	3
12	C2	TSSM+FO	FO	yes	yes	TSSM	7	FO	FO	1	2	0.333333	2	2	4	0.5	2	4	3
13	C2	TSSM+FO	FO	yes	yes	TSSM	3	TSSM	TSSM	3	0	1	5	2	7	0.714286	2	4	3
2	B1	TSSM	TSSM	no	yes	FO	24	TSSM	FO	1	2	0.333333	1	4	5	0.2	0	1	3
4	B1	TSSM	TSSM	no	yes	FO	35	FO	FO	0	3	0	0	3	3	0	0	0	3
4	A1	TSSM	FO	yes	yes	FO	20	FO	TSSM	1	2	0.333333	1	2	3	0.333333	0	1	3
3	A1	TSSM	FO	yes	yes	FO	7	TSSM	FO	1	2	0.333333	1	4	5	0.2	0	2	3
1	A1	TSSM	FO	yes	yes	FO	24	TSSM		1	1	0.5	1	1	2	0.5	0	0	2
4	A1	TSSM	FO	yes	yes	FO	13	FO	FO	0	3	0	4	3	7	0.571429	0	4	3
4	A1	TSSM	FO	yes	yes	FO	11	FO	FO	0	3	0	0	5	5	0	0	2	3
2	B2	FO	TSSM	yes	yes	FO	14	TSSM	TSSM	2	1	0.666667	5	1	6	0.833333	1	2	3
3	B2	FO	TSSM	yes	yes	FO	7	TSSM	TSSM	2	1	0.666667	4	5	9	0.444444	1	2	3
1	A2	FO	FO	yes	no	FO	11	FO	TSSM	1	2	0.333333	1	5	6	0.166667	1	2	3
1	A2	FO	FO	yes	no	FO	5	FO	TSSM	1	2	0.333333	2	3	5	0.4	1	2	3
5	A2	FO	FO	yes	no	FO	11	TSSM	FO	1	2	0.333333	2	3	5	0.4	2	4	3
8	A2	FO	FO	yes	no	FO	6	TSSM	FO	1	2	0.333333	1	3	4	0.25	2	3	3
4	C1	TSSM+FO	TSSM	yes	yes	FO	62	FO	TSSM	1	2	0.333333	4	4	8	0.5	1	3	3
5	C1	TSSM+FO	TSSM	yes	yes	FO	12	TSSM	TSSM	2	1	0.666667	6	2	8	0.75	0	2	3
10	C1	TSSM+FO	TSSM	yes	yes	FO	11	TSSM	TSSM	2	1	0.666667	5	2	7	0.714286	1	4	3
1	C2	TSSM+FO	FO	yes	yes	FO	40	TSSM	TSSM	2	1	0.666667	3	2	5	0.6	1	3	3
2	C2	TSSM+FO	FO	yes	yes	FO	9	TSSM	TSSM	2	1	0.666667	3	3	6	0.5	1	3	3
9	C2	TSSM+FO	FO	yes	yes	FO	20	TSSM	FO	1	2	0.333333	1	1	2	0.5	0	0	3

## Sheet: Experiment 2
Replicate	TreatmentGeneral	TreatmentD1	TreatmentD23	EggsD1	EggsD2	EggsD3	EggsD23	EggsLearning	AttackLatency	FirstPrey	TUpred24	FOpred24	Eggs24	TUpred48	FOpred48	Eggs48	TUpred72	FOpred72	Eggs72	FOProp24	FOProp48	FOProp72	EggsBehavAssay	EggsExpPhase
1	TU/TU	TU	TU	1	2	2	4	5	80	TU	5	5	2	5	5	3	5	6	1	0.5	0.5	0.545455	6	5
7	TU/TU	TU	TU	1	2	1	3	4	92	TU	5	6	2	5	5	2	5	5	3	0.545455	0.5	0.5	7	4
19	TU/TU	TU	TU	2	2	2	4	6	12	TU	6	6	2	6	6	0	6	6	2	0.5	0.5	0.5	4	6
25	TU/TU	TU	TU	0	1	3	4	4	8	TU	5	5	0	4	6	2	6	6	2	0.5	0.6	0.5	4	4
31	TU/TU	TU	TU	1	2	3	5	6	9	TU	6	6	2	5	6	1	5	6	2	0.5	0.545455	0.545455	5	6
43	TU/TU	TU	TU	1	2	0	2	3	12	TU	5	5	2	6	6	2	5	6	2	0.5	0.5	0.545455	6	3
49	TU/TU	TU	TU	2	2	2	4	6	14	TU	5	6	2	5	6	2	4	6	2	0.545455	0.545455	0.6	6	6
69	TU/TU	TU	TU	2	2	1	3	5	2	TU	5	6	3	6	6	2	6	6	2	0.545455	0.5	0.5	7	5
55	TU/TU	TU	TU	1	2	1	3	4	15	FO	6	6	1	6	6	3	3	6	1	0.5	0.5	0.666667	5	4
61	TU/TU	TU	TU	1	2	4	6	7	15	FO	5	6	2	5	6	2	5	6	2	0.545455	0.545455	0.545455	6	7
67	TU/TU	TU	TU	2	1	1	2	4	6	FO	6	6	3	6	6	2	5	6	3	0.5	0.5	0.545455	8	4
68	TU/TU	TU	TU	1	1	2	3	4	4	FO	6	6	2	6	6	2	6	6	3	0.5	0.5	0.5	7	4
2	FO/TU	FO	TU	1	2	2	4	5			2	5	1	6	6	2	6	6	3	0.714286	0.5	0.5	6	5
8	FO/TU	FO	TU	1	0	3	3	4	32	TU	4	5	2	5	6	2	6	5	2	0.555556	0.545455	0.454545	6	4
14	FO/TU	FO	TU	1	2	3	5	6	15	TU	5	6	2	3	6	2	4	5	2	0.545455	0.666667	0.555556	6	6
20	FO/TU	FO	TU	1	1	2	3	4	70	TU	6	6	1	2	6	1	5	6	2	0.5	0.75	0.545455	4	4
38	FO/TU	FO	TU	0	2	3	5	5	13	TU	6	6	2	5	5	2	6	6	2	0.5	0.5	0.5	6	5
44	FO/TU	FO	TU	1	2	3	5	6	40	TU	5	5	2	3	6	2	6	6	2	0.5	0.666667	0.5	6	6
62	FO/TU	FO	TU	0	2	3	5	5	5	TU	6	6	1	4	6	2	6	6	2	0.5	0.6	0.5	5	5
26	FO/TU	FO	TU	0	2	2	4	4	36	FO	6	5	3	6	6	2	5	6	2	0.454545	0.5	0.545455	7	4
32	FO/TU	FO	TU	0	2	3	5	5	5	FO	6	5	2	5	5	3	5	6	2	0.454545	0.5	0.545455	7	5
56	FO/TU	FO	TU	0	2	3	5	5	13	FO	3	6	2	5	6	1	6	6	2	0.666667	0.545455	0.5	5	5
70	FO/TU	FO	TU	1	2	2	4	5	39	FO	6	5	3	5	6	2	5	6	2	0.454545	0.545455	0.545455	7	5
9	FO+TU/TU	FO+TU	TU	1	2	2	4	5	32	TU	6	6	2	6	6	2	4	6	3	0.5	0.5	0.6	7	5
15	FO+TU/TU	FO+TU	TU	1	2	2	4	5	8	TU	6	6	2	6	6	1	3	5	3	0.5	0.5	0.625	6	5
21	FO+TU/TU	FO+TU	TU	2	2	3	5	7	7	TU	6	6	2	6	6	3	6	6	2	0.5	0.5	0.5	7	7
39	FO+TU/TU	FO+TU	TU	2	2	2	4	6	10	TU	5	6	1	4	6	1	5	6	2	0.545455	0.6	0.545455	4	6
51	FO+TU/TU	FO+TU	TU	2	2	2	4	6	11	TU	6	6	2	6	6	2	5	6	1	0.5	0.5	0.545455	5	6
3	FO+TU/TU	FO+TU	TU	1	2	4	6	7	3	FO	6	6	2	6	6	2	6	6	2	0.5	0.5	0.5	6	7
27	FO+TU/TU	FO+TU	TU	2	3	2	5	7	8	FO	2	6	2	5	5	1	6	6	2	0.75	0.5	0.5	5	7
33	FO+TU/TU	FO+TU	TU	2	2	3	5	7	7	FO	6	6	2	5	5	2	6	6	2	0.5	0.5	0.5	6	7
45	FO+TU/TU	FO+TU	TU	2	0	2	2	4	4	FO	4	6	2	6	6	2	6	6	2	0.6	0.5	0.5	6	4
57	FO+TU/TU	FO+TU	TU	2	2	2	4	6	15	FO	6	6	2	3	4	1	4	6	3	0.5	0.571429	0.6	6	6
63	FO+TU/TU	FO+TU	TU	2	2	4	6	8	1	FO	6	6	2	5	5	2	6	6	2	0.5	0.5	0.5	6	8
71	FO+TU/TU	FO+TU	TU	1	2	1	3	4	33	FO	3	6	2	1	5	0	5	0	0	0.666667	0.833333	0	2	4
4	TU/FO	TU	FO	0	2	0	2	2	88	TU	4	6	2	6	6	2	6	5	1	0.6	0.5	0.454545	5	2
28	TU/FO	TU	FO	1	0	0	0	1	5	TU	5	5	1	5	6	2	5	6	2	0.5	0.545455	0.545455	5	1
74	TU/FO	TU	FO	1	1	2	3	4	22	TU	6	6	2	6	6	2	4	6	2	0.5	0.5	0.6	6	4
76	TU/FO	TU	FO	0	2	2	4	4	7	TU	6	6	2	6	6	2	6	6	2	0.5	0.5	0.5	6	4
34	TU/FO	TU	FO	2	1	0	1	3	25	FO	4	5	2	6	6	3	5	6	2	0.555556	0.5	0.545455	7	3
40	TU/FO	TU	FO	0	0	0	0	0	25	FO	3	5	2	5	6	2	4	6	2	0.625	0.545455	0.6	6	0
52	TU/FO	TU	FO	2	0	1	1	3	34	FO	5	6	2	5	6	3	4	5	1	0.545455	0.545455	0.555556	6	3
58	TU/FO	TU	FO	2	2	1	3	5	15	FO	6	6	1	5	5	1	4	6	2	0.5	0.5	0.6	4	5
64	TU/FO	TU	FO	1	1	1	2	3	29	FO	6	6	1	6	6	2	4	6	2	0.5	0.5	0.6	5	3
72	TU/FO	TU	FO	1	2	1	3	4	10	FO	6	6	2	6	6	2	4	6	1	0.5	0.5	0.6	5	4
73	TU/FO	TU	FO	1	1	2	3	4	18	FO	5	5	0	4	4	3	3	6	1	0.5	0.5	0.666667	4	4
75	TU/FO	TU	FO	0	1	1	2	2	24	FO	6	5	0	3	5	2	5	5	1	0.454545	0.625	0.5	3	2
5	FO/FO	FO	FO	1	0	0	0	1	50	TU	6	6	4	3	6	2	6	6	3	0.5	0.666667	0.5	9	1
29	FO/FO	FO	FO	0	2	1	3	3	15	TU	4	6	2	4	6	3	6	6	2	0.6	0.6	0.5	7	3
35	FO/FO	FO	FO	0	1	1	2	2	6	TU	6	6	1	4	5	3	6	5	1	0.5	0.555556	0.454545	5	2
47	FO/FO	FO	FO	0	0	1	1	1	112	TU	5	6	1	4	6	2	6	6	2	0.545455	0.6	0.5	5	1
11	FO/FO	FO	FO	1	0	0	0	1	23	FO	4	5	2	6	3	3	5	6	2	0.555556	0.333333	0.545455	7	1
17	FO/FO	FO	FO	0	0	0	0	0	73	FO	5	6	2	4	6	3	5	6	2	0.545455	0.6	0.545455	7	0
23	FO/FO	FO	FO	0	1	1	2	2	83	FO	3	6	2	6	6	2	4	5	2	0.666667	0.5	0.555556	6	2
41	FO/FO	FO	FO	1	1	0	1	2	29	FO	6	6	1	4	6	2	5	6	2	0.5	0.6	0.545455	5	2
53	FO/FO	FO	FO	2	2	2	4	6	29	FO	6	6	2	5	5	2	6	6	3	0.5	0.5	0.5	7	6
59	FO/FO	FO	FO	1	0	0	0	1	6	FO	6	6	2	4	6	2	5	6	2	0.5	0.6	0.545455	6	1
65	FO/FO	FO	FO	1	0	1	1	2	13	FO	6	6	1	4	6	3	4	6	1	0.5	0.6	0.6	5	2
77	FO/FO	FO	FO	0	2	1	3	3	8	FO	6	6	3	5	6	1	4	6	3	0.5	0.545455	0.6	7	3
12	FO+TU/FO	FO+TU	FO	1	0	1	1	2	8	TU	4	6	3	5	6	2	4	6	2	0.6	0.545455	0.6	7	2
24	FO+TU/FO	FO+TU	FO	3	1	2	3	6	13	TU	5	6	2	4	6	3	4	6	2	0.545455	0.6	0.6	7	6
30	FO+TU/FO	FO+TU	FO	0	1	0	1	1	35	TU	4	6	3	4	6	2	4	6	2	0.6	0.6	0.6	7	1
48	FO+TU/FO	FO+TU	FO	2	0	2	2	4	24	TU	5	6	1	3	6	2	6	6	2	0.545455	0.666667	0.5	5	4
54	FO+TU/FO	FO+TU	FO	2	1	2	3	5	16	TU	5	5	3	5	6	2	5	6	2	0.5	0.545455	0.545455	7	5
6	FO+TU/FO	FO+TU	FO	2	1	0	1	3	147	FO	5	6	4	4	6	2	5	5	3	0.545455	0.6	0.5	9	3
18	FO+TU/FO	FO+TU	FO	2	1	2	3	5	84	FO	5	6	2	6	6	3	3	6	3	0.545455	0.5	0.666667	8	5
36	FO+TU/FO	FO+TU	FO	1	2	0	2	3	37	FO	4	6	2	6	5	2	5	6	2	0.6	0.454545	0.545455	6	3
42	FO+TU/FO	FO+TU	FO	1	1	1	2	3	8	FO	5	6	2	4	6	3	4	6	2	0.545455	0.6	0.6	7	3
60	FO+TU/FO	FO+TU	FO	1	1	2	3	4	16	FO	5	6	1	5	6	2	5	6	2	0.545455	0.545455	0.545455	5	4
66	FO+TU/FO	FO+TU	FO	2	1	2	3	5	11	FO	4	5	2	6	6	2	6	6	3	0.555556	0.5	0.5	7	5
78	FO+TU/FO	FO+TU	FO	1	2	0	2	3	4	FO	5	6	3	5	6	1	5	6	2	0.545455	0.545455	0.545455	6	3
